# Supplementary material for: Dosage Forms Suitability in Pediatrics: Acceptability of Antibiotics in a German Hospital
Source: Antibiotics (Basel). 2023 Dec 7;12(12):1709. doi: 10.3390/antibiotics12121709 (PMC10740640; doi:10.3390/antibiotics12121709)
Supplement: Supplementary file 1 [file antibiotics-12-01709-s001.zip]

Archive with 10 entries (10 files):
- Figure.S1.coamox.age.jpeg
- Figure.S2.inj.ampicillin.jpeg
- Figure.S3.inj.ampicillinsulbactam.jpeg
- Figure.S4.inj.ceftriaxon.jpeg
- Figure.S5.injection.age.jpeg
- Table.S1.coamox.age.xlsx
- Table.S2.inj.ampicillin.xlsx
- Table.S3.inj.ampicillinsulbactam.xlsx
- Table.S4.inj.ceftriaxon.xlsx
- Table.S5.injection.age.xlsx
